# Supplementary material for: Design, Synthesis, Spectroscopic Characterisation and In Vitro Cytostatic Evaluation of Novel Bis(coumarin-1,2,3-triazolyl)benzenes and Hybrid Coumarin-1,2,3-triazolyl-aryl Derivatives
Source: Molecules. 2022 Jan 19;27(3):637. doi: 10.3390/molecules27030637 (PMC8840664; doi:10.3390/molecules27030637)
Supplement: Supplementary file 1 [file molecules-27-00637-s001.zip]

Archive with 1 entries (1 files):
- molecules-1528391-supplementary.pdf
